# Supplementary material for: Utilizing hydrophobic sand to construct an air permeable aquiclude to enhance rice yields
Source: Sci Rep. 2025 Jan 28;15:3565. doi: 10.1038/s41598-025-87439-0 (PMC11775164; doi:10.1038/s41598-025-87439-0)
Supplement: Supplementary file 1 — Supplementary Material 1 [file 41598_2025_87439_MOESM1_ESM.xlsx]

## Sheet: Grain yield
Grain yield of rice (2022)
Treatment	Sample	effective panicle number	effective panicle numbe per m2/number · m-2	Grain fresh weight per panicle/g	Grain dry weight per panicle/g	unfilled grain number	1000 grain weight/g
APAC	1	30	352.77	72.7373	63.9013	143	23.0351
	2	30	352.77	63.6619	55.6137	151	22.5519
	3	24	282.22	56.9071	50.2251	90	23.0071
	4	23	270.46	69.1045	58.9351	166	22.9408
	5	17	199.9	50.4985	43.2466	360	23.5568
PAC	1	18	225.77	34.8652	29.7096	61	22.4197
	2	27	338.66	61.9985	53.4906	93	23.4088
	3	25	313.57	58.4879	50.3563	95	22.8549
	4	19	238.32	58.3537	49.6787	129	23.0798
	5	20	250.86	62.0535	52.8477	144	22.3221
CAT	1	31	393.46	56.9033	48.1423	202	21.9231
	2	18	228.46	47.5282	39.7632	123	23.2091
	3	28	355.38	69.6218	59.6473	84	23.6484
	4	24	304.62	71.6547	61.3606	114	22.8356
	5	22	279.23	56.0937	47.1418	137	22.1063

## Sheet: Nitrogen Content
Nitrogen Content (2022)
Treatment	Sample	Nitrogen Contentration(%)
APAC	straw	0.73
	grain	1.51
PAC	straw	0.65
	grain	1.61
CAT	straw	0.73
	grain	1.49

## Sheet: Plant morphological characteris
Plant Morphological Characterist (2022)
Treatment	Stem Sample	Stem dry weigth/g	grain number per panicle	filled grain number per panicle	grain dry weigth/g	filled grain dry weigth/g	Total aboveground biomass per hole(dry weight)/g	Total aboveground biomass (dry weight)/g·m-2
APAC	1	6.6314	164	160	3.8086	3.7958	17.5274	358.489
	2	5.3648	130	130	2.9937	2.9937	15.7976	334.583
	3	5.0186	135	125	2.9187	2.8824	16.5261	355.577
	4	4.6683	145	130	2.7626	2.7088	15.6261	336.138
	5	5.3099	129	124	3.0816	3.0617	15.3373	320.255
	6	4.6411	128	123	2.6121	2.5937	14.7861	318.122
	7	9.4293	200	190	4.6981	4.6587	25.1369	534.09
	8	7.3285	169	166	3.8257	3.8126	18.012	370.706
PAC	1	4.4877	116	113	2.5851	2.5709	18.8523	463.726
	2	4.0598	111	102	2.3342	2.3043	17.0881	420.586
	3	4.9407	135	128	2.8789	2.8546	21.4351	528.978
	4	6.8039	179	175	4.2855	4.2717	24.6845	581.511
	5	5.9543	163	160	3.607	3.5957	21.2118	501.855
	6	5.6547	146	144	3.4548	3.4461	20.394	482.883
	7	5.7383	161	158	3.3164	3.3059	20.2697	483.284
	8	5.4431	157	151	3.248	3.2295	20.1503	481.829
	9	5.5393	138	131	3.0802	3.0539	22.9989	567.818
CAT	1	4.737	125	115	2.4975	2.4646	17.9501	384.566
	2	6.2367	152	145	3.3768	3.3494	19.8498	409.962
	3	4.5801	122	118	2.5758	2.5601	18.6102	399.046
	4	6.3605	166	152	3.5098	3.4625	16.338	319.253
	5	5.9988	156	149	3.5833	3.5591	18.6802	375.714
	6	4.7811	126	120	2.9547	2.919	11.6676	217.086
	7	5.0055	124	118	2.7634	2.7437	20.8123	449.181
	8	4.3018	107	105	2.4577	2.3607	13.9588	288.399

## Sheet: Root morphological characterist
Root Morphological Characterist (2022)
Treatment	Sample	Root Volume/ml	Root dry weight/g
APAC	1	66	4.2089
	2	62	3.1191
	3	57	3.7646
	4	38	2.9085
	5	31	1.7959
PAC	1	20	1.5047
	2	33.5	2.0619
	3	28.9	1.909
	4	29.1	2.0189
	5	32.8	2.1916
CAT	1	13.9	1.3182
	2	23.6	1.724
	3	41.8	2.5361
	4	38.1	2.313
	5	15.5	1.3715

## Sheet: Irragitation
Irrigation water/L
Time	APAC			PAC			CAT
	Area1	Area2	Area3	Area1	Area2	Area3	Area1	Area2	Area3
6.16	75	75	75	75	75	75	75	75	75
6.21	37	37	37	37	37	37	37	37	37
6.22	27	27	27	27	27	27	27	27	27
6.24	20	20	20	20	20	20	20	20	20
6.27	27	27	27	27	27	27	27	27	27
6.29	20	20	20	20	20	20	20	20	20
7.1	21	21	21	21	21	21	21	21	21
7.4	14	14	14	14	14	14	14	14	14
7.7	10	10	10	10	10	10	14	14	14
7.11	48	48	48	48	48	48	48	48	48
7.13	27	27	27	27	27	27	31	31	31
7.16	34	34	34	34	34	34	27	27	27
7.19	61	61	61	61	61	61	61	61	61
7.21	34	34	34	34	34	34	34	34	34
7.23	41	41	41	41	41	41	41	41	41
7.26	61	61	61	61	61	61	61	61	61
7.29	10	10	10	10	10	10	20	20	20
7.3	10	10	10	10	10	10	10	10	10
8.2	20	20	20	20	20	20	20	20	20
8.5	27	27	27	27	27	27	27	27	27
8.8	20	20	20	21	21	21	24	24	24
8.21	81	81	81	81	81	81	81	81	81
8.24	38	38	38	36	36	36	44	44	44
8.26	27	27	27	33	33	33	27	27	27
8.27	20	20	20	20	20	20	19	19	19
8.28	20	20	20	24	24	24	21	21	21
8.3	31	31	31	27	27	27	30	30	30
9.2	31	31	31	27	27	27	27	27	27
9.4	20	20	20	24	24	24	24	24	24
9.6	24	24	24	27	27	27	24	24	24
9.9	41	41	41	38	38	38	41	41	41
9.13	31	31	31	27	27	27	31	31	31
9.15	27	27	27	21	21	21	27	27	27
9.18	31	31	31	31	31	31	28	28	28
9.23	34	34	34	37	37	37	37	37	37
9.3	40	40	40	35	35	35	34	34	34
