# Supplementary material for: Utilizing hydrophobic sand to construct an air permeable aquiclude to enhance rice yields
Source: Sci Rep. 2025 Jan 28;15:3565. doi: 10.1038/s41598-025-87439-0 (PMC11775164; doi:10.1038/s41598-025-87439-0)
Supplement: Supplementary file 2 — Supplementary Material 2 [file 41598_2025_87439_MOESM2_ESM.xlsx]

## Sheet: Grain yield
Grain yield of rice (2021)
Treatment	Sample	effective panicle numbe per m2/number · m-2	Grain dry weight per hole/g	1000 grain weight/g	Total aboveground biomass per hole(dry weight)/g	Measured rice yield/kg·hm-2
APAC	1	412.1	47.16	23.3485	63.8	10270.4
	2	265.5	42.4	23.9326	56.2	9233.8
	3	286.2	38.12	23.167	138.6	8301.7
PAC	1	248.1	30.52	22.6376	22.2	6646.6
	2	325.2	37.16	22.2259	71.6	8092.6
	3	303	32.8	22.6499	76.8	7143.1
CAT	1	309.7	35.6	22.5524	58.8	7752.9
	2	265.9	39.08	21.3111	43.6	8510.8
	3	383.3	43.88	21.6846	48	9556.1

## Sheet: Nitrogen Content
Nitrogen Content (2021)
Treatment	Sample	Nitrogen Contentration(%)
APAC	straw	0.73
	grain	1.51
PAC	straw	0.65
	grain	1.61
CAT	straw	0.73
	grain	1.49

## Sheet: Plant morphological characteris
Plant Morphological Characterist (2021)
Treatment	Stem Sample	Stem fresh weigth/g	Spikelets per panicle	unfilled grain number
APAC	1	5.2	221	159
	2	6.36	161	152
	3	8.48	286	214
	4	5.34	187	158
	5	5.8	197	166
	6	6.27	217	171
	7	6.33	211	166
PAC	1	8.85	157	147
	2	8.06	135	122
	3	7.87	137	122
	4	6.06	123	105
	5	9.85	178	157
	6	8.59	144	125
	7	10.01	215	177
CAT	1	10.27	192	155
	2	94.2	199	166
	3	97.5	180	166
	4	96.4	202	153
	5	94.8	177	128
	6	107.4	208	177
	7	95.9	170	134

## Sheet: Root morphological characte
Root Morphological Characterist (2021)
Treatment	Sample	Root dry weight/g·m-2	Total aboveground biomass (dry weight)/g·m-2
APAC	1	110.88	1700.16
	2	87.696	1889.44
	3	100.94	1715.28
	4	72.8	1573.6
	5	104.832	1099.56
	6	80.864	1897.17
	7	96.768	1551.31
	8	68.376	1619.41
	9	77.28	1388.8
	10	115.752	1359.68
	11	105.336	1293.6
	12	84	1690.42
	13	92.568	1327.2
	14	86.184	1181.6
	15	93.632	1605.8
PAC	1	131.04	621.6
	2	123.648	1630.94
	3	122.304	1643.1
	4	97.888	1596
	5	95.2	1008
	6	131.208	865.536
	7	106.624	1384.32
	8	109.48	1209.6
	9	108.78	1638.56
	10	137.984	1108.8
	11	114.8	1271.2
	12	94.696	1153.6
	13	141.372	1718.81
	14	82.32	1209.6
	15	104.272	1215.2
CAT	1	177.632	1027.6
	2	145.6	1449
	3	89.096	1150.8
	4	164.724	1246
	5	170.912	1557.36
	6	112	1747.2
	7	112	1148
	8	56	828.8
	9	88.872	1405.6
	10	129.36	1265.6
	11	92.4	1293.6
	12	89.6	1472.8
	13	95.76	1752.8
	14	89.04	1372
	15	123.2	1013.6

## Sheet: Irragitation
Irrigation water/L (2021)
Time	APAC			PAC			CAT
	Area1	Area2	Area3	Area1	Area2	Area3	Area1	Area2	Area3
6.11	40	40	40	40	40	40	40	40	40
6.13	20	20	20	19	19	19	40	40	40
6.16	20	20	20	19	19	19	40	40	40
6.18	15	15	15	20	20	20	40	40	40
6.20	25	25	25	20	20	20	40	40	40
6.22	20	20	20	22	22	22	40	40	40
6.28	17	17	17	17	17	17	33	33	33
7.9	20	20	20	17	17	17	30	30	30
7.11	13	13	13	17	17	17	30	30	30
7.16	15	15	15	15	15	15	20	20	20
7.20	10	10	10	10	10	10	20	20	20
7.23	13	13	13	13	13	13	20	20	20
7.25	13	13	13	13	13	13	20	20	20
8.1	13	13	13	13	13	13	40	40	40
8.3	13	13	13	17	17	17	30	30	30
8.7	10	10	10	13	13	13	30	30	30
8.8	15	15	15	15	15	15	20	20	20
8.11	15	15	15	15	15	15	30	30	30
8.17	10	10	10	20	20	20	30	30	30
8.19	17	17	17	17	17	17	30	30	30
8.21	20	20	20	17	17	17	20	20	20
8.23	13	13	13	13	13	13	20	20	20
8.26	17	17	17	17	17	17	17	17	17
8.28	17	17	17	17	17	17	17	17	17
8.30	20	20	20	15	15	15	17	17	17
9.1	17	17	17	17	17	17	17	17	17
9.3	19	19	19	15	15	15	17	17	17
9.10	13	13	13	13	13	13	17	17	17
9.14	10	10	10	10	10	10	17	17	17
9.17	10	10	10	10	10	10	17	17	17
9.19	13	13	13	13	13	13	20	20	20
9.22	13	13	13	13	13	13	17	17	17
9.24	10	10	10	10	10	10	17	17	17
9.28	13	13	13	13	13	13	17	17	17
9.30	15	15	15	15	15	15	17	17	17
10.2	10	10	10	10	10	10	17	17	17
10.3	14	14	14	14	14	14	17	17	17
